# Supplementary material for: A new lineage of Cretaceous jewel wasps (Chalcidoidea: Diversinitidae)
Source: PeerJ. 2018 Apr 16;6:e4633. doi: 10.7717/peerj.4633 (PMC5907778; doi:10.7717/peerj.4633)
Supplement: Table S1 [file peerj-06-4633-s001.xlsx]

## Sheet: Data Matrix Diversinitidae
Taxa		Diversinitus attenboroughi (Holotype)	Diversinitus attenboroughi (Paratype)	Burminata caputaeria	Glabiala barbata			Diversinitus attenboroughi (Holotype)	Diversinitus attenboroughi (Paratype)	Burminata caputaeria	Glabiala barbata			Diversinitus attenboroughi (Holotype)	Diversinitus attenboroughi (Paratype)	Burminata caputaeria	Glabiala barbata			Diversinitus attenboroughi (Holotype)	Diversinitus attenboroughi (Paratype)	Burminata caputaeria	Glabiala barbata			Diversinitus attenboroughi (Holotype)	Diversinitus attenboroughi (Paratype)	Burminata caputaeria	Glabiala barbata
Characters	1	-	-	1	1		51	0	0	0	0		101	0	0	0	0		151	0	0	0	0		201	0	0	0	0
	2	-	-	1	1		52	1	1	1	?		102	0	0	0	0		152	?	?	?	?		202	0	0	0	0
	3	0	0	0	0		53	0	0	0	0		103	0	0	0	0		153	1	1	0	0		203	?	?	?	?
	4	0	0	0	0		54	?	?	?	?		104	1	1	1	1		154	0	0	0	0		204	0	0	1	1
	5	?	0	?	?		55	2	2	2	2		105	0	0	0	0		155	0	0	0	0		205	0	0	-	-
	6	-	-	1	1		56	1	1	1	?		106	?	?	?	?		156	1	1	1	1		206	?	?	?	?
	7	-	-	12	12		57	0	0	0	0		107	1	1	1	1		157	0	0	0	0		207	0	0	0	0
	8	-	-	7	7		58	0	0	0	0		108	0	0	0	0		158	0	0	0	0		208	?	?	-	-
	9	-	-	4	4		59	0	0	0	0		109	0	0	0	0		159	2	2	2	2		209	-	-	?	?
	10	-	-	?	?		60	0	0	0	0		110	?	?	?	?		160	1	1	1	1		210	-	-	?	?
	11	-	-	?	?		61	0	0	0	0		111	0	0	0	0		161	?	?	?	?		211	-	-	1	1
	12	?	?	?	?		62	?	?	?	?		112	?	?	?	?		162	?	?	?	?		212	-	-	-	-
	13	-	-	1	1		63	?	?	?	?		113	?	?	?	?		163	0	0	0	0		213	-	-	0	0
	14	-	-	?	?		64	?	?	?	?		114	?	?	?	?		164	1	1	1	1		214	-	-	0	0
	15	-	-	?	?		65	?	?	?	?		115	?	?	?	?		165	0	0	0	0		215	-	-	0	0
	16	?	?	-	-		66	0	0	0	0		116	?	?	?	?		166	0	0	0	0		216	0	?	0	0
	17	12	12	-	-		67	0	0	0	0		117	0	0	0	0		167	0	0	0	0		217	-	-	1	1
	18	7	7	-	-		68	-	-	-	-		118	?	?	?	?		168	0	0	-	-		218	0	?	0	0
	19	1	1	-	-		69	0	0	0	0		119	0	0	?	?		169	1	1	1	1		219	0	?	0	0
	20	0	0	0	0		70	0	0	0	0		120	0	0	0	0		170	1	1	1	1		220	0	?	0	0
	21	0	0	0	0		71	0	0	0	0		121	1	1	?	?		171	3	3	3	3		221	-	-	?	?
	22	?	?	4	?		72	0	0	0	0		122	?	?	?	?		172	1	1	1	1		222	-	-	0	0
	23	1	1	1	1		73	?	0	0	0		123	1	1	?	?		173	0	0	0	0		223	-	-	?	?
	24	1	1	0	0		74	?	?	?	0		124	?	?	?	?		174	1	1	1	1		224	-	-	?	?
	25	0	0	0	0		75	?	?	?	0		125	0	0	?	0		175	?	?	?	?		225	0	0	-	-
	26	0	0	0	0		76	?	?	?	?		126	0	0	?	0		176	5	5	5	5		226	0	?	-	-
	27	0	0	0	0		77	0	0	0	0		127	0	0	?	0		177	0	0	0	0		227	?	?	-	-
	28	0	0	0	?		78	1	1	1	1		128	0	0	?	0		178	?	?	?	?		228	?	?	-	-
	29	0	0	0	?		79	0	0	0	0		129	0	0	?	0		179	?	?	?	?		229	?	?	-	-
	30	?	?	1	?		80	0	0	0	0		130	0	0	?	0		180	0	0	0	0		230	?	?	-	-
	31	0	0	0	?		81	0	0	0	0		131	0	0	?	0		181	0	0	0	0		231	?	?	-	-
	32	0	0	0	0		82	0	0	0	?		132	0	0	0	0		182	1	1	1	1		232	?	?	-	-
	33	0	0	0	?		83	0	0	0	0		133	?	?	?	?		183	?	?	?	?		233	?	?	?	?
	34	0	0	0	0		84	0	0	0	0		134	0	0	0	0		184	?	?	?	?
	35	0	0	0	0		85	?	?	?	?		135	0	0	0	0		185	0	0	0	0
	36	?	?	1	1		86	0	0	0	0		136	?	?	?	?		186	2	2	2	2
	37	?	?	1	1		87	0	0	0	0		137	?	?	?	?		187	0	0	0	0
	38	0	0	0	0		88	0	0	0	0		138	?	?	?	?		188	?	?	?	?
	39	0	0	0	0		89	0	0	0	0		139	-	-	0	0		189	?	?	?	?
	40	3	3	3	3		90	1	1	1	1		140	?	2	?	?		190	0	0	0	0
	41	?	?	?	?		91	0	0	0	0		141	0	0	0	0		191	0	0	0	0
	42	?	?	0	?		92	0	0	0	0		142	2	2	1	3		192	0	0	0	0
	43	?	?	0	?		93	0	0	0	0		143	0	0	1	0		193	0	0	0	0
	44	?	?	?	?		94	0	0	0	0		144	2	2	2	2		194	0	0	0	0
	45	?	?	?	?		95	0	0	1	2		145	0	0	0	0		195	0	0	0	0
	46	?	?	?	?		96	0	0	0	0		146	0	0	0	0		196	0	0	0	0
	47	?	?	?	?		97	0	0	0	0		147	1	1	1	1		197	0	0	0	0
	48	?	?	?	?		98	0	0	0	0		148	0	0	0	0		198	0	0	0	0
	49	?	?	?	?		99	0	0	0	0		149	0	0	0	0		199	0	0	0	0
	50	?	?	?	?		100	0	0	0	0		150	0	0	0	0		200	2	2	2	2
