# Supplementary material for: A new lineage of Cretaceous jewel wasps (Chalcidoidea: Diversinitidae)
Source: PeerJ. 2018 Apr 16;6:e4633. doi: 10.7717/peerj.4633 (PMC5907778; doi:10.7717/peerj.4633)
Supplement: Supplemental Information 1 — Zip file contains results of all performed cladistic analyses sorted by subfolders. Subfolders include final trees, final trees with mapped synapomorphies (.emf format) and a text file (.txt) of the TNT output for more information on analyses setup and tree statistics. [file peerj-06-4633-s002.zip]

Archive with 66 entries (49 files):
- Results cladistic analyses/New technology search/
- Results cladistic analyses/New technology search/new_tech.txt
- Results cladistic analyses/New technology search/new_tech_consensus.emf
- Results cladistic analyses/New technology search/new_tech_synapomorphy.emf
- Results cladistic analyses/Notes.txt
- Results cladistic analyses/Traditional search with equal weights/
- Results cladistic analyses/Traditional search with equal weights/EW_1000_rep.txt
- Results cladistic analyses/Traditional search with equal weights/EW_1000_rep_consensus.emf
- Results cladistic analyses/Traditional search with equal weights/EW_1000_rep_synapomorphy.emf
- Results cladistic analyses/Traditional search with implied weights/
- Results cladistic analyses/Traditional search with implied weights/IW_1000_rep_ 1_k/
- Results cladistic analyses/Traditional search with implied weights/IW_1000_rep_ 1_k/IW_1000_rep_ 1_k.txt
- Results cladistic analyses/Traditional search with implied weights/IW_1000_rep_ 1_k/IW_1000_rep_ 1_k_consensus.emf
- Results cladistic analyses/Traditional search with implied weights/IW_1000_rep_ 1_k/IW_1000_rep_ 1_k_synapomorphy.emf
- Results cladistic analyses/Traditional search with implied weights/IW_1000_rep_ 10_k/
- Results cladistic analyses/Traditional search with implied weights/IW_1000_rep_ 10_k/IW_1000_rep_ 10_k.txt
- Results cladistic analyses/Traditional search with implied weights/IW_1000_rep_ 10_k/IW_1000_rep_ 10_k_single.emf
- Results cladistic analyses/Traditional search with implied weights/IW_1000_rep_ 10_k/IW_1000_rep_ 10_k_synapomorphy.emf
- Results cladistic analyses/Traditional search with implied weights/IW_1000_rep_ 15_k/
- Results cladistic analyses/Traditional search with implied weights/IW_1000_rep_ 15_k/IW_1000_rep_ 15_k.txt
- Results cladistic analyses/Traditional search with implied weights/IW_1000_rep_ 15_k/IW_1000_rep_ 15_k_single.emf
- Results cladistic analyses/Traditional search with implied weights/IW_1000_rep_ 15_k/IW_1000_rep_ 15_k_synapomorphy.emf
- Results cladistic analyses/Traditional search with implied weights/IW_1000_rep_ 20_k/
- Results cladistic analyses/Traditional search with implied weights/IW_1000_rep_ 20_k/IW_1000_rep_ 20_k.txt
- Results cladistic analyses/Traditional search with implied weights/IW_1000_rep_ 20_k/IW_1000_rep_ 20_k_consensus.emf
- Results cladistic analyses/Traditional search with implied weights/IW_1000_rep_ 20_k/IW_1000_rep_ 20_k_synapomorphy.emf
- Results cladistic analyses/Traditional search with implied weights/IW_1000_rep_ 25_k/
- Results cladistic analyses/Traditional search with implied weights/IW_1000_rep_ 25_k/IW_1000_rep_ 25_k.txt
- Results cladistic analyses/Traditional search with implied weights/IW_1000_rep_ 25_k/IW_1000_rep_ 25_k_consensus.emf
- Results cladistic analyses/Traditional search with implied weights/IW_1000_rep_ 25_k/IW_1000_rep_ 25_k_synapomorphy.emf
- Results cladistic analyses/Traditional search with implied weights/IW_1000_rep_ 3_k/
- Results cladistic analyses/Traditional search with implied weights/IW_1000_rep_ 3_k/IW_1000_rep_ 3_k.txt
- Results cladistic analyses/Traditional search with implied weights/IW_1000_rep_ 3_k/IW_1000_rep_ 3_k_consensus.emf
- Results cladistic analyses/Traditional search with implied weights/IW_1000_rep_ 3_k/IW_1000_rep_ 3_k_synapomorphy.emf
- Results cladistic analyses/Traditional search with implied weights/IW_1000_rep_ 30_k/
- Results cladistic analyses/Traditional search with implied weights/IW_1000_rep_ 30_k/IW_1000_rep_ 30_k.txt
- Results cladistic analyses/Traditional search with implied weights/IW_1000_rep_ 30_k/IW_1000_rep_ 30_k_single.emf
- Results cladistic analyses/Traditional search with implied weights/IW_1000_rep_ 30_k/IW_1000_rep_ 30_k_synapomorphy.emf
- Results cladistic analyses/Traditional search with implied weights/IW_1000_rep_ 35_k/
- Results cladistic analyses/Traditional search with implied weights/IW_1000_rep_ 35_k/IW_1000_rep_ 35_k.txt
- Results cladistic analyses/Traditional search with implied weights/IW_1000_rep_ 35_k/IW_1000_rep_ 35_k_single.emf
- Results cladistic analyses/Traditional search with implied weights/IW_1000_rep_ 35_k/IW_1000_rep_ 35_k_synapomorphy.emf
- Results cladistic analyses/Traditional search with implied weights/IW_1000_rep_ 40_k/
- Results cladistic analyses/Traditional search with implied weights/IW_1000_rep_ 40_k/IW_1000_rep_ 40_k.txt
- Results cladistic analyses/Traditional search with implied weights/IW_1000_rep_ 40_k/IW_1000_rep_ 40_k_consensus.emf
- Results cladistic analyses/Traditional search with implied weights/IW_1000_rep_ 40_k/IW_1000_rep_ 40_k_synapomorphy.emf
- Results cladistic analyses/Traditional search with implied weights/IW_1000_rep_ 45_k/
- Results cladistic analyses/Traditional search with implied weights/IW_1000_rep_ 45_k/IW_1000_rep_ 45_k.txt
- Results cladistic analyses/Traditional search with implied weights/IW_1000_rep_ 45_k/IW_1000_rep_ 45_k_single.emf
- Results cladistic analyses/Traditional search with implied weights/IW_1000_rep_ 45_k/IW_1000_rep_ 45_k_synapomorphy.emf
- Results cladistic analyses/Traditional search with implied weights/IW_1000_rep_ 5_k/
- Results cladistic analyses/Traditional search with implied weights/IW_1000_rep_ 5_k/IW_1000_rep_ 5_k.txt
- Results cladistic analyses/Traditional search with implied weights/IW_1000_rep_ 5_k/IW_1000_rep_ 5_k_consensus.emf
- Results cladistic analyses/Traditional search with implied weights/IW_1000_rep_ 5_k/IW_1000_rep_ 5_k_synapomorphy.emf
- Results cladistic analyses/Traditional search with implied weights/IW_1000_rep_ 50_k/
- Results cladistic analyses/Traditional search with implied weights/IW_1000_rep_ 50_k/IW_1000_rep_ 50_k.txt
- Results cladistic analyses/Traditional search with implied weights/IW_1000_rep_ 50_k/IW_1000_rep_ 50_k_single.emf
- Results cladistic analyses/Traditional search with implied weights/IW_1000_rep_ 50_k/IW_1000_rep_ 50_k_synapomorphy.emf
- Results cladistic analyses/Traditional search with implied weights/IW_1000_rep_ 55_k/
- Results cladistic analyses/Traditional search with implied weights/IW_1000_rep_ 55_k/IW_1000_rep_ 55_k.txt
- Results cladistic analyses/Traditional search with implied weights/IW_1000_rep_ 55_k/IW_1000_rep_ 55_k_single.emf
- Results cladistic analyses/Traditional search with implied weights/IW_1000_rep_ 55_k/IW_1000_rep_ 55_k_synapomorphy.emf
- Results cladistic analyses/Traditional search with implied weights/IW_1000_rep_ 60_k/
- Results cladistic analyses/Traditional search with implied weights/IW_1000_rep_ 60_k/IW_1000_rep_ 60_k.txt
- Results cladistic analyses/Traditional search with implied weights/IW_1000_rep_ 60_k/IW_1000_rep_ 60_k_single.emf
- Results cladistic analyses/Traditional search with implied weights/IW_1000_rep_ 60_k/IW_1000_rep_ 60_k_synapomorphy.emf
