# Supplementary material for: A new lineage of Cretaceous jewel wasps (Chalcidoidea: Diversinitidae)
Source: PeerJ. 2018 Apr 16;6:e4633. doi: 10.7717/peerj.4633 (PMC5907778; doi:10.7717/peerj.4633)
Supplement: Supplemental Information 1 — Zip file contains results of all performed cladistic analyses sorted by subfolders. Subfolders include final trees, final trees with mapped synapomorphies (.emf format) and a text file (.txt) of the TNT output for more information on analyses setup and tree statistics. [file peerj-06-4633-s002.zip › Results cladistic analyses/New technology search/new_tech.txt]

Matrix (233x304, 16 states). Memory required for data:   0.57 Mbytes 
Space for 99999 trees in memory 
Outgroup is taxon 22  -  Archaeoteleia_mellea_ 
Constraints is OFF 
Random seed is 99999 
0 trees in memory 
Repl. Algor.     Tree        Score       Best Score   Time       Rearrangs.
14    FUSE     669           ------      5395         7:18:34    3,300,794,922,090 
Completed search.
Total rearrangements examined: 3,300,794,922,090. 
No target score defined.  Best score hit 10 times.
Best score: 5395.  39 trees retained. 
Time 26314.10 secs. 

Note: for consensus calculation, trees will be 
temporarily collapsed (when min. branch length = 0) 
Strict consensus of 39 trees (0 taxa excluded) calculated, as tree 39 
Time 0.03 secs. 
 
Macro language is ON 
Macros: 42.7 Kb in use, 59.6 Kb free
Report is ON 
Floating point printing uses 3 digits 

Consistency index  
       /______/______/______/______/______/______/______/______/______/______/
       |    +0|    +1|    +2|    +3|    +4|    +5|    +6|    +7|    +8|    +9|
/______|______|______|______|______|______|______|______|______|______|______|
|     0| 0.084| 0.084| 0.084| 0.084| 0.084| 0.084| 0.084| 0.084| 0.084| 0.084|
|    10| 0.084| 0.084| 0.084| 0.084| 0.084| 0.084| 0.084| 0.084| 0.084| 0.084|
|    20| 0.084| 0.084| 0.084| 0.084| 0.084| 0.084| 0.084| 0.084| 0.084| 0.084|
|    30| 0.084| 0.084| 0.084| 0.084| 0.084| 0.084| 0.084| 0.084| 0.084| 0.077|
|______|______|______|______|______|______|______|______|______|______|______| 

Retention index  
       /______/______/______/______/______/______/______/______/______/______/
       |    +0|    +1|    +2|    +3|    +4|    +5|    +6|    +7|    +8|    +9|
/______|______|______|______|______|______|______|______|______|______|______|
|     0| 0.604| 0.604| 0.604| 0.604| 0.604| 0.604| 0.604| 0.604| 0.604| 0.604|
|    10| 0.604| 0.604| 0.604| 0.604| 0.604| 0.604| 0.604| 0.604| 0.604| 0.604|
|    20| 0.604| 0.604| 0.604| 0.604| 0.604| 0.604| 0.604| 0.604| 0.604| 0.604|
|    30| 0.604| 0.604| 0.604| 0.604| 0.604| 0.604| 0.604| 0.604| 0.604| 0.567|
|______|______|______|______|______|______|______|______|______|______|______| 

Tree lengths 
       /______/______/______/______/______/______/______/______/______/______/
       |    +0|    +1|    +2|    +3|    +4|    +5|    +6|    +7|    +8|    +9|
/______|______|______|______|______|______|______|______|______|______|______|
|     0|  5395|  5395|  5395|  5395|  5395|  5395|  5395|  5395|  5395|  5395|
|    10|  5395|  5395|  5395|  5395|  5395|  5395|  5395|  5395|  5395|  5395|
|    20|  5395|  5395|  5395|  5395|  5395|  5395|  5395|  5395|  5395|  5395|
|    30|  5395|  5395|  5395|  5395|  5395|  5395|  5395|  5395|  5395|  5861|
|______|______|______|______|______|______|______|______|______|______|______| 
