# Supplementary material for: A new lineage of Cretaceous jewel wasps (Chalcidoidea: Diversinitidae)
Source: PeerJ. 2018 Apr 16;6:e4633. doi: 10.7717/peerj.4633 (PMC5907778; doi:10.7717/peerj.4633)
Supplement: Supplemental Information 1 — Zip file contains results of all performed cladistic analyses sorted by subfolders. Subfolders include final trees, final trees with mapped synapomorphies (.emf format) and a text file (.txt) of the TNT output for more information on analyses setup and tree statistics. [file peerj-06-4633-s002.zip › Results cladistic analyses/Notes.txt]

Included are strict consensus or single trees (if the analysis yielded only one most parsimonious tree) for all performed analyses, 
as well as respective trees with mapped synapomorphies. Note, that when comparing characters with Heraty et. al (2013), 
character 1 is character 0 in the trees, character 2 is character 1 and so on.

Fossils are not represented by their described name but as follows:

	- Bu_4 = Diversinitus attenboroughi (Holotype) gen. & sp. n.
	- Bu_5 = Diversinitus attenboroughi (Paratype) gen. & sp. n.
	- BUB1273 = Burminata caputaeria gen. & sp. n.
	- Bu_Jan = Glabiala barbata gen. & sp. n.

Included as well is a .txt file with TNT ver. 1.5 (Goloboff, Farris & Nixon, 2008) setup and statistics output per analysis.
The last tree in the tables always represents the strict consensus tree calculated based on all other tress.


References:

	Heraty JM., Burks RA., Cruaud A., Gibson GAP., Liljeblad J., Munro J., Rasplus J-Y., Delvare G., Janšta P., 
		Gumovsky A., Huber J., Woolley JB., Krogmann L., Heydon S., Polaszek A., Schmidt S., Darling DC., Gates MW., 
		Mottern J., Murray E., Dal Molin A., Triapitsyn S., Baur H., Pinto JD., van Noort S., George J., Yoder M. 2013. 
		A phylogenetic analysis of the megadiverse Chalcidoidea (Hymenoptera). Cladistics 29:466–542. DOI: 10.1111/cla.12006.

	Goloboff PA., Farris JS., Nixon KC. 2008. TNT, a free program for phylogenetic analysis. 
		Cladistics 24:774–786. DOI: 10.1111/j.1096-0031.2008.00217.x.
