# Supplementary material for: A new lineage of Cretaceous jewel wasps (Chalcidoidea: Diversinitidae)
Source: PeerJ. 2018 Apr 16;6:e4633. doi: 10.7717/peerj.4633 (PMC5907778; doi:10.7717/peerj.4633)
Supplement: Supplemental Information 1 — Zip file contains results of all performed cladistic analyses sorted by subfolders. Subfolders include final trees, final trees with mapped synapomorphies (.emf format) and a text file (.txt) of the TNT output for more information on analyses setup and tree statistics. [file peerj-06-4633-s002.zip › Results cladistic analyses/Traditional search with equal weights/EW_1000_rep.txt]

Matrix (233x304, 16 states). Memory required for data:   0.57 Mbytes 
Outgroup is taxon 22  -  Archaeoteleia_mellea_ 
Space for 99999 trees in memory 
0 trees in memory 
Random seed is 1 
Repl. Algor.     Tree        Score       Best Score   Time       Rearrangs.
1000  TBR     9999 of 10000  ------      5412         0:09:35    106,345,418,317 
Completed 1000 random addition sequences.
Total rearrangements examined: 106,345,418,317. 
Best score hit 1 times out of 1000 (some replications overflowed).
Best score (TBR): 5412.  10 trees retained. 
Time 575.28 secs. 
 
Note: for consensus calculation, trees will be 
temporarily collapsed (when min. branch length = 0) 
Strict consensus of 10 trees (0 taxa excluded) calculated, as tree 10 
Time 0.02 secs. 

Macro language is ON 
Macros: 42.7 Kb in use, 59.6 Kb free
Report is ON 
Floating point printing uses 3 digits 

Consistency index  
       /______/______/______/______/______/______/______/______/______/______/
       |    +0|    +1|    +2|    +3|    +4|    +5|    +6|    +7|    +8|    +9|
/______|______|______|______|______|______|______|______|______|______|______|
|     0| 0.083| 0.083| 0.083| 0.083| 0.083| 0.083| 0.083| 0.083| 0.083| 0.083|
|    10| 0.083|      |      |      |      |      |      |      |      |      |
|______|______|______|______|______|______|______|______|______|______|______| 

Retention index  
       /______/______/______/______/______/______/______/______/______/______/
       |    +0|    +1|    +2|    +3|    +4|    +5|    +6|    +7|    +8|    +9|
/______|______|______|______|______|______|______|______|______|______|______|
|     0| 0.603| 0.603| 0.603| 0.603| 0.603| 0.603| 0.603| 0.603| 0.603| 0.603|
|    10| 0.602|      |      |      |      |      |      |      |      |      |
|______|______|______|______|______|______|______|______|______|______|______| 

Tree lengths 
       /______/______/______/______/______/______/______/______/______/______/
       |    +0|    +1|    +2|    +3|    +4|    +5|    +6|    +7|    +8|    +9|
/______|______|______|______|______|______|______|______|______|______|______|
|     0|  5412|  5412|  5412|  5412|  5412|  5412|  5412|  5412|  5412|  5412|
|    10|  5426|      |      |      |      |      |      |      |      |      |
|______|______|______|______|______|______|______|______|______|______|______| 
