# Supplementary material for: A new lineage of Cretaceous jewel wasps (Chalcidoidea: Diversinitidae)
Source: PeerJ. 2018 Apr 16;6:e4633. doi: 10.7717/peerj.4633 (PMC5907778; doi:10.7717/peerj.4633)
Supplement: Supplemental Information 1 — Zip file contains results of all performed cladistic analyses sorted by subfolders. Subfolders include final trees, final trees with mapped synapomorphies (.emf format) and a text file (.txt) of the TNT output for more information on analyses setup and tree statistics. [file peerj-06-4633-s002.zip › Results cladistic analyses/Traditional search with implied weights/IW_1000_rep_ 10_k/IW_1000_rep_ 10_k.txt]

Matrix (233x304, 16 states). Memory required for data:   0.57 Mbytes 
Outgroup is taxon 22  -  Archaeoteleia_mellea_ 
Space for 99999 trees in memory 
Implied Weighting is ON 
Weighting strength is 10.00000 
0 trees in memory 
Random seed is 1 
Repl. Algor.     Tree        Score       Best Score   Time       Rearrangs.
1000  TBR     1590 of 1591   ------      125.58431    0:03:59    19,025,845,415 
Completed 1000 random addition sequences.
Total rearrangements examined: 19,025,845,415. 
Best score hit 1 times out of 1000.
Best score (TBR): 125.58431.  1 trees retained. 
Time 239.94 secs. 

Macro language is ON 
Macros: 42.7 Kb in use, 59.6 Kb free
Report is ON 
Floating point printing uses 3 digits 

Consistency index  
       /______/
       |    +0|
/______|______|
|     0| 0.080|
|______|______| 

Retention index  
       /______/
       |    +0|
/______|______|
|     0| 0.582|
|______|______| 

Tree lengths 
       /______/
       |    +0|
/______|______|
|     0|  5666|
|______|______|
