# Supplementary material for: A new lineage of Cretaceous jewel wasps (Chalcidoidea: Diversinitidae)
Source: PeerJ. 2018 Apr 16;6:e4633. doi: 10.7717/peerj.4633 (PMC5907778; doi:10.7717/peerj.4633)
Supplement: Supplemental Information 1 — Zip file contains results of all performed cladistic analyses sorted by subfolders. Subfolders include final trees, final trees with mapped synapomorphies (.emf format) and a text file (.txt) of the TNT output for more information on analyses setup and tree statistics. [file peerj-06-4633-s002.zip › Results cladistic analyses/Traditional search with implied weights/IW_1000_rep_ 5_k/IW_1000_rep_ 5_k.txt]

Matrix (233x304, 16 states). Memory required for data:   0.57 Mbytes 
Outgroup is taxon 22  -  Archaeoteleia_mellea_ 
Space for 99999 trees in memory 
Implied Weighting is ON 
Weighting strength is 5.00000 
0 trees in memory 
Random seed is 1 
Repl. Algor.     Tree        Score       Best Score   Time       Rearrangs.
1000  TBR     1981 of 1982   ------      151.75941    0:04:59    23,616,034,516 
Completed 1000 random addition sequences.
Total rearrangements examined: 23,616,034,516. 
Best score hit 1 times out of 1000.
Best score (TBR): 151.75941.  5 trees retained. 
Time 299.25 secs. 
 
Note: for consensus calculation, trees will be 
temporarily collapsed (when min. branch length = 0) 
Strict consensus of 5 trees (0 taxa excluded) calculated, as tree 5 
Time 0.00 secs. 

Macro language is ON 
Macros: 42.7 Kb in use, 59.6 Kb free
Report is ON 
Floating point printing uses 3 digits

Consistency index  
       /______/______/______/______/______/______/
       |    +0|    +1|    +2|    +3|    +4|    +5|
/______|______|______|______|______|______|______|
|     0| 0.077| 0.077| 0.077| 0.077| 0.077| 0.077|
|______|______|______|______|______|______|______| 

Retention index  
       /______/______/______/______/______/______/
       |    +0|    +1|    +2|    +3|    +4|    +5|
/______|______|______|______|______|______|______|
|     0| 0.566| 0.566| 0.566| 0.566| 0.566| 0.565|
|______|______|______|______|______|______|______| 

Tree lengths 
       /______/______/______/______/______/______/
       |    +0|    +1|    +2|    +3|    +4|    +5|
/______|______|______|______|______|______|______|
|     0|  5876|  5876|  5876|  5876|  5876|  5878|
|______|______|______|______|______|______|______| 
